# Supplementary material for: Influence of LINE-Assisted Provision of Information about Human Papillomavirus and Cervical Cancer Prevention on HPV Vaccine Intention: A Randomized Controlled Trial
Source: Vaccines (Basel). 2022 Nov 24;10(12):2005. doi: 10.3390/vaccines10122005 (PMC9787927; doi:10.3390/vaccines10122005)
Supplement: Supplementary file 1 [file vaccines-10-02005-s001.zip]

Archive with 2 entries (2 files):
- Supplymentaly figure.pdf
- Supplymentaly table.pdf
